# Supplementary material for: First Identification and Phylogenetic Analysis of Porcine Circovirus Type 4 in Fur Animals in Hebei, China
Source: Animals (Basel). 2022 Nov 28;12(23):3325. doi: 10.3390/ani12233325 (PMC9737481; doi:10.3390/ani12233325)
Supplement: Supplementary file 1 [file animals-12-03325-s001.zip]

Archive with 1 entries (1 files):
- animals-2031068-supplementary.pdf
